# Supplementary material for: In silico identification of Leishmania GP63 protein epitopes to generate a new vaccine antigen against leishmaniasis
Source: PLoS Negl Trop Dis. 2025 Jun 5;19(6):e0013137. doi: 10.1371/journal.pntd.0013137 (PMC12140206; doi:10.1371/journal.pntd.0013137)
Supplement: S1 File — (XLSX) [file pntd.0013137.s001.xlsx]

## Sheet: isolates
Leishmania species	Name of isolate	Clinical form	Papule	Nodule	Ulcerated
Leishmania tropica	MHOM/TR/2023/03	CL	x
	MHOM/TR/2023/04	CL		x
	MHOM/TR/2023/05	CL	x
	MHOM/TR/2023/06	CL	x
	MHOM/TR/2023/08	CL	x
	MHOM/TR/2022/09	CL		x
	MHOM/TR/2020/11	CL	x
	MHOM/TR/2022/13	CL		x
	MHOM/TR/2022/14	CL	x
	MHOM/TR/2019/16	CL	x
	MHOM/TR/2017/19	CL	x
	MHOM/TR/2017/20	CL		x
	MHOM/TR/2017/21	CL	x
	MHOM/TR/2017/22	CL	x
	MHOM/TR/2017/23	CL	x
	MHOM/TR/2017/24	CL	x
	MHOM/TR/2017/25	CL		x
	MHOM/TR/2017/26	CL	x
	MHOM/TR/2017/27	CL	x
	MHOM/TR/2017/28	CL	x
	MHOM/TR/2017/29	CL	x
	MHOM/TR/2017/30	CL	x
	MHOM/TR/2017/31	CL		x
	MHOM/TR/2017/32	CL	x
	MHOM/TR/2017/33	CL		x
	MHOM/TR/2017/34	CL	x
	MHOM/TR/2017/35	CL	x
	MHOM/TR/2017/36	CL		x
	MHOM/TR/2017/37	CL	x
Leishmania major	MHOM/TR/2023/39	CL			x
	MHOM/TR/2022/40	CL		x
	MHOM/TR/2020/42	CL			x
	MHOM/TR/2019/43	CL			x
	MHOM/TR/2019/44	CL	x
	MHOM/TR/2019/45	CL			x
	MHOM/TR/2019/46	CL			x
	MHOM/TR/2019/47	CL			x
	MHOM/TR/2019/48	CL			x
	MHOM/TR/2019/49	CL	x
	MHOM/TR/2019/50	CL			x
	MHOM/TR/2019/51	CL			x
	MHOM/TR/2019/52	CL		x
	MHOM/TR/2019/53	CL			x
	MHOM/TR/2019/54	CL			x
	MHOM/TR/2019/55	CL			x
	MHOM/TR/2019/56	CL			x
	MHOM/TR/2019/57	CL		x
	MHOM/TR/2019/58	CL			x
	MHOM/TR/2019/59	CL			x
Leishmania infantum	MHOM/TR/2022/60	CL		x
	MHOM/TR/2022/61	CL		x
	MHOM/TR/2022/15	CL		x
	MHOM/TR/2019/62	VL	Pancytopenia, hepatosplenomegaly, fever
	MHOM/TR/2020/63	CL		x
	MHOM/TR/2020/64	CL		x
	MHOM/TR/2020/65	VL	Pancytopenia, hepatosplenomegaly, fever
	MHOM/TR/2020/66	CL		x
	MHOM/TR/2020/67	CL		x
	MHOM/TR/2020/68	CL		x
	MHOM/TR/2020/69	CL		x
